# Supplementary material for: Age and gender effects on presence, user experience and usability in virtual environments–first insights
Source: PLoS One. 2023 Mar 27;18(3):e0283565. doi: 10.1371/journal.pone.0283565 (PMC10042342; doi:10.1371/journal.pone.0283565)
Supplement: S1 Dataset — (CSV) [file pone.0283565.s001.csv]

Age	CourseProfession	Gender	Geocaching	VR	AbbillityMap1verygood5	AbbillityNAVI1verygood5	FrequencyNAVI	Attractiveness	Perspicuity	Efficiency	Dependability	Stimulation	Novelty	F1SenseofPhysicalSpace	F2Engagement	F3EcologicalValidity	F4NegativeEffects	SUS
29	Promotion Physik	m	n	n	5	5	30	1.67	2.25	1.25	2.25	2.75	1.5	4	4.67	4	1.67	92.5
24	Maschinenbau	m	n	n	4	4	100	1.5	2.25	0.75	1.75	2.25	1.5	3	3	3	2.33	82.5
21	Seko	m	n	y	4	5	15	1.17	2	1.5	-0.25	1.5	1.25	1.33	3.67	2.67	1.67	80
25	SEKO	m	y	n	4	4	50	0.83	2.25	1	1	1.5	0.75	3	4.33	3.33	1.33	85
24	Maschinenbau	m	n	y	5	5	12	2.17	2.25	1.75	1	2	0	4	4.67	3.67	1.33	92.5
20	SEKO	m	n	n	4	4	5	1.33	2.75	1	2	1	1	1.33	3.33	3	1	90
26	wiss. Mitarbeiter	m	n	y	5	5	50	2.17	3	1.25	0.5	0.75	1.5	3	5	3	3.33	90
21	Sports Engeneering	m	n	n	4	4	100	2.67	3	2	1.75	3	2.75	3.67	4.33	3.67	2.67	92.5
24	Maschinenbau	m	y	n	4	4	20	2.67	2	1.25	1	3	1.5	4	4.67	3.67	2.67	65
26	Msc. Wirschaftsingenieurwesen	m	n	n	5	5	200	2.83	3	1.75	2.25	2.75	1.25	4.33	5	4.67	1.33	97.5
25	Management und Organisation Stu	m	n	y	5	4	4	0.67	0.75	1.75	-0.75	2.25	1.75	3.67	4	2	2.67	82.5
28	Dipl. Maschinenbau-Konstrukteur	m	n	n	5	5	150	1.5	2.25	0.75	1	1.75	1.5	2.33	4.67	4	1.33	87.5
24	SEKO	f	n	n	2	4	24	2.67	2.25	2.75	1.75	2.75	3	5	5	5	3.33	92.5
22	Psychologie	f	n	n	2	2	20	1.5	1.5	0.5	0.25	2	1.25	2.33	4.33	2.67	1.67	82.5
25	M_Maschinenbau	f	y	y	5	5	5	1.67	2.25	1.25	1.25	1.5	1	4	4.67	4.33	1.33	95
21	Sports Engeneering	f	y	n	4	4	20	1.67	2.5	0.75	0.5	1.5	1.75	4	4	3	1.67	80
22	Bsc Psychlogie	f	n	n	4	2	1	0.67	1.25	1	0.75	0.75	0.75	3	3.33	3.33	3.67	62.5
21	Sports Engeneering	f	y	n	4	5	5	1.67	2.75	1.25	1	2.25	2	4	4.33	3	1.33	90
19	Bsc Medienkommunikation	f	y	n	4	5	10	3	1.75	1	0	2.75	1.75	3.67	4.67	3	2.33	87.5
26	Psychologie	f	n	n	4	4	100	0.67	0.75	0.75	0.5	2	2.75	2.67	3.33	2.67	3.67	72.5
21	SEKO	f	n	y	4	4	20	1.33	2.25	0.75	1.5	2.25	1.75	3.67	3.67	3.67	1.33	85
26	Psychologie	f	n	n	3	3	2	2	2	1.75	1	1.75	2.75	4.33	4.33	4	1.67	75
26	Informatik	f	y	n	4	4	15	0.67	1.5	0.75	1	1	1.25	2.33	3	3	3	67.5
24	Europastudie	f	y	n	4	4	100	2	2	0.75	1	2	2.25	2.67	4.67	3.33	2	70
20	Psychologie	f	y	n	2	3	10	2.5	1.5	0.5	1	2	2.75	4	4.67	4.33	2	77.5
26	Master Psychologie	f	y	n	4	4	280	2	2	1	0.75	2.25	2.25	3.67	4.33	2.67	2.67	82.5
24	MA SEKO	f	n	n	4	5	5	1.5	1.5	1.5	1.25	1	0.75	2.33	4.33	2.67	1	87.5
24	Psychologie	f	n	n	4	4	25	1.5	1	1.25	1	-0.5	1.25	4	4.33	2.67	3	80
30	Gesundheits-und Krankenpflegeri	f	n	n	4	4	200	1.5	2.5	1.5	1	1	2.5	4	4.33	4	2.33	85
52	HSC Monteur	m	n	n	4	4	30	1.17	1.75	1.5	0.75	1	1.25	3	3.67	3	3	62.5
50	Dipl.Ing. Kfz Technik	m	n	n	4	4	70	2	1.5	1.5	1.75	2	2.75	2.33	4	4	2.67	87.5
54	Verkufer AD	m	n	n	4	5	350	0.83	2.75	0.75	0.75	2.5	1.75	3	3.33	2.67	1	77.5
56	Lehrer	m	n	n	4	4	10	2.33	2.75	2	2.75	2.75	2.75	4	4.33	4.67	2.67	85
52	Hausmeister	m	n	n	4	4	165	2.5	3	0.75	1.5	3	2	4.67	4.33	4.33	1.67	87.5
56	Steuerberater	m	n	n	5	5	300	2.67	1.5	1.5	2.25	0.75	1.5	3.67	4.67	4.33	1	95
62	Diplomingenieur	m	n	n	4	4	200	2.67	2.5	2.5	2.5	2.75	3	4.67	4.67	4.67	1.33	80
59	Diplomingenieur	m	n	n	5	5	40	2.17	2.5	1.5	1.75	2.25	2.25	3.67	4.67	4.33	1.67	92.5
55	Techniker	m	n	n	4	4	50	0	1.75	0.5	1	1.5	2.25	3.67	2.67	3.67	4	42.5
56	Techniker	m	n	n	4	3	5	2	2	1.75	2.25	2.75	2	4	4.33	4.33	2	70
55	TGA-Ingenieur	m	n	n	5	4	3	1.5	2.75	1.25	1.75	1.75	1.75	3.33	4.33	4.33	1.33	82.5
59	Dipl. Ing. Bauwesen	m	n	n	5	5	200	3	2.75	2.25	1.75	3	3	4	4.67	4.33	1	90
51	Lehrerin	f	n	n	5	4	10	2.5	2	1.25	0.75	2.75	2.75	3.67	4.67	4	2	80
50	Verkuferin	f	n	n	3	3	2	1.83	1	1.25	1.75	2.75	1.75	3.33	3.67	4	3.67	57.5
51	Verwaltungsangestellte	f	n	n	3	4	50	2.5	1.75	2.25	2.5	2.75	2.25	2.67	3.67	2.67	2	80
51		f	n	n	2	2	0	2	2.5	1	0.5	1.75	1.5	1.67	3.33	2.67	2.33	67.5
60	Werstoffprfer	f	n	n	5	5	5	2.33	1.25	0.75	0.75	2	1.5	2.33	4.33	4	1.33	70
48	Kauffrau	f	y	n	5	5	50	1.83	2	1	1.5	1.5	0.75	3.33	4.33	3	1.67	85
49	Lehrerin	f	n	n	5	5	100	1.17	2.25	1	1	1.25	1.75	3.67	4.33	3.67	1	82.5
49	Verwaltungsangestellte	f	n	n	5	5	5	1.33	2.5	1.25	1.75	2.25	1.75	2.67	3.67	3.67	1.67	77.5
56	Lehrerin	f	n	n	4	4	60	2.67	1.75	1	0.25	2.75	3	4.33	5	4.33	2.33	75
50	Rentner	f	n	n	2	2	20	2.33	1.75	1.75	1.25	2	1	4.33	4.67	4.67	3.67	85
51	Wissenschaftliche Mitarbeiterin	f	n	n	4	5	20	2.67	3	2.5	2.25	3	1	4	3.67	3.33	1.33	87.5
49		f	n	n	4	3	2	0.17	1	1.5	1.75	1.5	2.25	3.67	3	3.33	4	57.5
50	Diplomingenieur	f	y	n	4	5	35	1.33	2	0.75	1.5	1.5	2	2.67	2.67	2.67	2.67	75
53	Technische Angestellte	f	n	n	4	4	10	1.83	0.75	1.5	1.25	2	2	4	4.33	3.67	1.67	67.5
56	Verwaltungsangestellte	f	n	n	4	4	50	1.67	1.75	1.25	1.25	2.25	2.25	3	4.33	4	1.67	75
56	Lehrerin	f	n	n	2	3	30	2.17	1.75	2	2.25	2.75	2.25	4.33	5	4.33	2.67	87.5
